# Supplementary material for: Early-life stress perturbs the epigenetics of Cd36 concurrent with adult onset of NAFLD in mice
Source: Pediatr Res. 2023 Jul 21;94(6):1942–50. doi: 10.1038/s41390-023-02714-y (PMC10665193; doi:10.1038/s41390-023-02714-y)
Supplement: Supplementary file 5 — Supplementary Table 2 [file 41390_2023_2714_MOESM5_ESM.xlsx]

## Sheet: Sheet1
Supplementary Table 2. Summary of Perason’s r and p values of correlation analyses
between hepatic mRNA expression and CpG methylation of Cd36 promoters
Sex	mRNA	Methylation	Pearson’s r	p value
male	CD36 P1 transcripts	P1 CpG (-83)	0.0883	0.6308
male	CD36 P1 transcripts	P1 CpG (-43)	0.1031	0.5744
male	CD36 P1 transcripts	P2 CpG (-845)	-0.1651	0.3665
male	CD36 P1 transcripts	P2 CpG (-740)	-0.1367	0.4556
male	CD36 P1 transcripts	P2 CpG (-664)	-0.0248	0.8927
male	CD36 P1 transcripts	P2 CpG (-645)	0.0443	0.8097
male	CD36 P1 transcripts	P3 CpG (-846)	-0.2085	0.252
male	CD36 P1 transcripts	P3 CpG (-835)	-0.2138	0.2401
male	CD36 P1 transcripts	P3 CpG (-804)	-0.1249	0.4959
male	CD36 P1 transcripts	P3 CpG (-286)	-0.2067	0.2564
male	CD36 P1 transcripts	P3 CpG (-269)	-0.1305	0.4766
male	CD36 P1 transcripts	P3 CpG (-254)	-0.1156	0.5288
male	CD36 P2 transcripts	P1 CpG (-83)	-0.1959	0.2825
male	CD36 P2 transcripts	P1 CpG (-43)	0.01368	0.9408
male	CD36 P2 transcripts	P2 CpG (-845)	-0.7962	<0.0001
male	CD36 P2 transcripts	P2 CpG (-740)	-0.8639	<0.0001
male	CD36 P2 transcripts	P2 CpG (-664)	-0.1175	0.5219
male	CD36 P2 transcripts	P2 CpG (-645)	0.3853	0.0294
male	CD36 P2 transcripts	P3 CpG (-846)	-0.8616	<0.0001
male	CD36 P2 transcripts	P3 CpG (-835)	-0.8173	<0.0001
male	CD36 P2 transcripts	P3 CpG (-804)	-0.8415	<0.0001
male	CD36 P2 transcripts	P3 CpG (-286)	-0.8834	<0.0001
male	CD36 P2 transcripts	P3 CpG (-269)	-0.748	<0.0001
male	CD36 P2 transcripts	P3 CpG (-254)	-0.8105	<0.0001
male	CD36 P3 transcripts	P1 CpG (-83)	0.1168	0.5244
male	CD36 P3 transcripts	P1 CpG (-43)	0.1557	0.3947
male	CD36 P3 transcripts	P2 CpG (-845)	-0.6212	0.0001
male	CD36 P3 transcripts	P2 CpG (-740)	-0.657	<0.0001
male	CD36 P3 transcripts	P2 CpG (-664)	-0.02532	0.8906
male	CD36 P3 transcripts	P2 CpG (-645)	0.2848	0.1142
male	CD36 P3 transcripts	P3 CpG (-846)	-0.6997	<0.0001
male	CD36 P3 transcripts	P3 CpG (-835)	-0.5946	0.0003
male	CD36 P3 transcripts	P3 CpG (-804)	-0.7677	<0.0001
male	CD36 P3 transcripts	P3 CpG (-286)	-0.7277	<0.0001
male	CD36 P3 transcripts	P3 CpG (-269)	-0.5815	0.0005
male	CD36 P3 transcripts	P3 CpG (-254)	0.6714	<0.0001
male	CD36 Total mRNA	P1 CpG (-83)	-0.1349	0.4616
male	CD36 Total mRNA	P1 CpG (-43)	0.04776	0.7952
male	CD36 Total mRNA	P2 CpG (-845)	-0.8019	<0.0001
male	CD36 Total mRNA	P2 CpG (-740)	-0.9657	<0.0001
male	CD36 Total mRNA	P2 CpG (-664)	-0.1034	0.5734
male	CD36 Total mRNA	P2 CpG (-645)	0.384	0.03
male	CD36 Total mRNA	P3 CpG (-846)	-0.8743	<0.0001
male	CD36 Total mRNA	P3 CpG (-835)	-0.814	<0.0001
male	CD36 Total mRNA	P3 CpG (-804)	-0.8719	<0.0001
male	CD36 Total mRNA	P3 CpG (-286)	-0.8987	<0.0001
male	CD36 Total mRNA	P3 CpG (-269)	-0.7526	<0.0001
male	CD36 Total mRNA	P3 CpG (-254)	-0.8244	<0.0001
female	CD36 P1 transcripts	P1 CpG (-83)	-0.09395	0.609
female	CD36 P1 transcripts	P1 CpG (-43)	0.2547	0.1595
female	CD36 P1 transcripts	P2 CpG (-845)	-0.3266	0.0681
female	CD36 P1 transcripts	P2 CpG (-740)	-0.2829	0.1167
female	CD36 P1 transcripts	P2 CpG (-664)	-0.3829	0.0305
female	CD36 P1 transcripts	P2 CpG (-645)	-0.09579	0.602
female	CD36 P1 transcripts	P3 CpG (-846)	-0.3276	0.0672
female	CD36 P1 transcripts	P3 CpG (-835)	-0.3123	0.0818
female	CD36 P1 transcripts	P3 CpG (-804)	-0.3292	0.0658
female	CD36 P1 transcripts	P3 CpG (-286)	-0.2624	0.1468
female	CD36 P1 transcripts	P3 CpG (-269)	-0.144	0.4318
female	CD36 P1 transcripts	P3 CpG (-254)	-0.1798	0.3248
female	CD36 P2 transcripts	P1 CpG (-83)	-0.09487	0.6055
female	CD36 P2 transcripts	P1 CpG (-43)	-0.08673	0.6369
female	CD36 P2 transcripts	P2 CpG (-845)	-0.4393	0.0119
female	CD36 P2 transcripts	P2 CpG (-740)	-0.5906	0.0004
female	CD36 P2 transcripts	P2 CpG (-664)	0.07426	0.6863
female	CD36 P2 transcripts	P2 CpG (-645)	-0.02969	0.8719
female	CD36 P2 transcripts	P3 CpG (-846)	-0.5757	0.0006
female	CD36 P2 transcripts	P3 CpG (-835)	-0.4869	0.0047
female	CD36 P2 transcripts	P3 CpG (-804)	-0.6776	<0.0001
female	CD36 P2 transcripts	P3 CpG (-286)	-0.5989	0.0003
female	CD36 P2 transcripts	P3 CpG (-269)	-0.5411	0.0014
female	CD36 P2 transcripts	P3 CpG (-254)	-0.5576	0.0009
female	CD36 P3 transcripts	P1 CpG (-83)	-0.08651	0.6378
female	CD36 P3 transcripts	P1 CpG (-43)	-0.06687	0.7161
female	CD36 P3 transcripts	P2 CpG (-845)	-0.2138	0.2399
female	CD36 P3 transcripts	P2 CpG (-740)	-0.4571	0.0085
female	CD36 P3 transcripts	P2 CpG (-664)	0.2901	0.1072
female	CD36 P3 transcripts	P2 CpG (-645)	0.08186	0.656
female	CD36 P3 transcripts	P3 CpG (-846)	-0.4946	0.004
female	CD36 P3 transcripts	P3 CpG (-835)	-0.4158	0.0179
female	CD36 P3 transcripts	P3 CpG (-804)	-0.4962	0.0039
female	CD36 P3 transcripts	P3 CpG (-286)	-0.4626	0.0077
female	CD36 P3 transcripts	P3 CpG (-269)	-0.2479	0.1714
female	CD36 P3 transcripts	P3 CpG (-254)	-0.3353	0.0606
female	CD36 Total mRNA	P1 CpG (-83)	-0.101	0.5824
female	CD36 Total mRNA	P1 CpG (-43)	-0.08237	0.654
female	CD36 Total mRNA	P2 CpG (-845)	-0.4092	0.0201
female	CD36 Total mRNA	P2 CpG (-740)	-0.5985	0.0003
female	CD36 Total mRNA	P2 CpG (-664)	0.1378	0.4519
female	CD36 Total mRNA	P2 CpG (-645)	8e-05	0.9996
female	CD36 Total mRNA	P3 CpG (-846)	-0.5991	0.0003
female	CD36 Total mRNA	P3 CpG (-835)	-0.5066	0.0031
female	CD36 Total mRNA	P3 CpG (-804)	-0.6782	<0.0001
female	CD36 Total mRNA	P3 CpG (-286)	-0.6062	0.0002
female	CD36 Total mRNA	P3 CpG (-269)	-0.4946	0.004
female	CD36 Total mRNA	P3 CpG (-254)	-0.5344	0.0016
